# Supplementary material for: Effects of Hypothermia and Allopurinol on Oxidative Status in a Rat Model of Hypoxic Ischemic Encephalopathy
Source: Antioxidants (Basel). 2021 Sep 25;10(10):1523. doi: 10.3390/antiox10101523 (PMC8533154; doi:10.3390/antiox10101523)
Supplement: Supplementary file 1 [file antioxidants-10-01523-s001.zip]

Archive with 1 entries (1 files):
- antioxidants-1393201-supplementary.pdf
